# Supplementary material for: Force-Regulated Calcium Signaling of Lymphoid Cell RPMI 8226 Mediated by Integrin α4β7/MAdCAM-1 in Flow
Source: Biomolecules. 2023 Mar 24;13(4):587. doi: 10.3390/biom13040587 (PMC10135767; doi:10.3390/biom13040587)
Supplement: Supplementary file 1 [file biomolecules-13-00587-s001.zip]

Archive with 3 entries (3 files):
- biomolecules-2196690-supplementary.pdf
- Movie S1.mp4
- Movie S2.mp4
